# Supplementary material for: Lifespan estimation in marine turtles using genomic promoter CpG density
Source: PLoS One. 2020 Jul 31;15(7):e0236888. doi: 10.1371/journal.pone.0236888 (PMC7394378; doi:10.1371/journal.pone.0236888)
Supplement: S1 Appendix — (XLSX) [file pone.0236888.s001.xlsx]

## Sheet: S1
S1 Appendix. Green sea turtle genomic coordinates and primer sequences used to amplify promoter sequences.
Coordinates in CheMyd 1.0				Primer Sequences
Promoter	scaffold	start	end	Forward	Reverse
FP003100	NW_006620077.1	1762052	1762524	AGTAGGTCTCGCGATGAGGA	CCGTGAAAAACATTCCACCT
FP004897	NW_006653397.1	685647	686249	TACACCATAGCTGCCCCTTT	GGCAAGAAAGGAGGGAAATC
FP005635	NW_006634849.1	2790447	2790928	TGAATGTTGGCATGGCTATC	ACACACAGCCCCAACTGAA
FP007180	NW_006573350.1	121223	121810	ACTGGATTTGCTGCGTAACC	CTTGGGGTGAGCTAAGGATG
FP010132	NW_006627519.1	170457	171033	CTGATTCTGGCACCTCCATT	GGGTGAGAGTGCGTGTGTC
FP010903	NW_006621854.1	11943	12703	GGGGGAACTGATTTGCATT	CTGCTTTCCACCCTCAACTC
FP015095	NW_006619189.1	3846158	3846741	AAATCAGCACATGCGTCTTG	CCCAGAGAGTGTGTGCAAAA
FP016407	NW_006632293.1	5912943	5913386	CATGGGACAGAGCAGCAGT	AGTTGATGTGCTGGGGTTTC
FP022112	NW_006618579.1	289	820	ATGATGGGAAGCCTCAAATG	GTGCAGACCAGCTGCACTAA
FP023502	NW_006636514.1	5731921	5732621	CATGATGTTCTGCTGATTGGA	TGCAAGGATTGTAGGATTTGC
FP024524	NW_006658952.1	2829234	2829851	TGCGCTTATTGTTGTATGCAC	TTCAGCAAACAGAAGCAAACA
FP024552	NW_006607785.1	2114378	2115122	TCTCTCTCCCCTCGCTCAT	GCACCAGTGACTTTGGGTTT
FP027242	NW_006628961.1	3971751	3972341	TTGATTGGCACATGGTTCAT	GCTCTGTTGGAGTCCCCATA
