# Supplementary material for: Lifespan estimation in marine turtles using genomic promoter CpG density
Source: PLoS One. 2020 Jul 31;15(7):e0236888. doi: 10.1371/journal.pone.0236888 (PMC7394378; doi:10.1371/journal.pone.0236888)
Supplement: S3 Appendix — (XLSX) [file pone.0236888.s003.xlsx]

## Sheet: S3
S3 Appendix. Promoter CpG density from sanger sequencing used to estimate marine turtle lifespan.
Promoter	Leatherback sea turtle	Loggerhead sea turtle	Olive Ridley sea turtle	Hawksbill sea turtle	Flatback sea turtle
FP003100	0.000904762	0.0647664	0.0754717	0.0776699	0.0554717
FP004897	0.0130892	0.0346124	0.033956	0.0341361	0.00393112
FP005635	0.0750571	0.00760555	0.00760555	0.00760467	0.0760467
FP007180	0.00986805	0.0254108	0.0301849	0.0215704	0.00102704
FP010132	0.0413804	0.0478797	0.0461375	0.0528089	0.0389671
FP010903	0.00981597	0.00735312	0.00981597	0.00738008	0.0074355
FP015095	0.0116145	0.0364676	0.0391049	0.0113858	0.0113858
FP016407	0.00543751	0.0227273	0.0227273	0.0227273	0.0227273
FP022112	0.00741346	0.00129926	0.0146135	0.0129926	0.0129926
FP023502	0.0809493	0.0367867	0.0153682	0.0062342	0.0502179
FP024524	0.058102	0.0075188	0.00754728	0.00760555	0.011451
FP024552	0.0109756	0.0109756	0.0109756	0.0109756	0.0109756
FP027242	0.0231079	0.0232712	0.0231079	0.0206186	0.0266092
